# Supplementary material for: Reference Genes for Accurate Transcript Normalization in Citrus Genotypes under Different Experimental Conditions
Source: PLoS One. 2012 Feb 9;7(2):e31263. doi: 10.1371/journal.pone.0031263 (PMC3276578; doi:10.1371/journal.pone.0031263)
Supplement: Table S1 — Primer sequences, optimized concentration, amplicon length and mean efficiencies calculated by Miner. (XLS) [file pone.0031263.s003.xls]

## Sheet: Plan1
Table S1 - Primer sequences, optimized concentration, amplicon length and mean efficiencies calculated by Miner.
Gene abbreviation	Annotation	Primer sequence	Amplicon length (pb)	Primer Concentration (nM)	Mean Efficiencya (%)
SAND	SAND family protein	F: AGGTTGTCAGCCTTGTTGGT	145	120	96.1
		R: GCCGTGGGATTATATCTTGG
DIM1	DIM1 homolog / YLS8	F: CGAAACCTGTATGCAGATGG	138	120	92.3
		R: ACGGTTGAGGGATCGTAAAG
N/A	Unknown protein	F: TCCGTTAGCTGACGTTGATAAGG	98	150	93.4
		R: GCTTGTAGCATTGATCACGTTCTG
FBOX	F-BOX family protein	F: TTGGAAACTCTTTCGCCACT	112	120	95.3
		R: CAGCAACAAAATACCCGTCT
UPL7	Ubiquitin-protein ligase	F: CAAAGAAGTGCAGCGAGAGA	150	150	92.6
		R: TCAGGAACAGCAAAAGCAAG
UBC21	Ubiquitin-Conjugating Ezyme 21	F: CCTCCACAAGTGCGGTTTTTAA	100	150	97.8
		R: CTGGGCTCCATGCGTTCTT
PTB1	Polypyrimidine Tract-binding Protein 1	F: CTGCTGGTTTCCAGGCGTTA	102	150	79.3
		R: CTGGAAGCAAGTACCTGGGAATAC
*GAPC2	Glyceraldehyde-3-phosphate dehydrigenase C2	F: TCTTGCCTGCTTTGAATGGA	80	150	84.5
		R: TGTGAGGTCAACCACTGCGACAT
UBC9	Ubiquitin conjugating enzyme 9	F: GCCTCCCAAGGTAGCATTCAG	106	120	94.2
		R: GGTAAGAGCAGGACTCCATTGTTC
ACT2	Actin-2	F: CCCTTCCTCATGCCATTCTTC	105	150	97.1
		R: CGGCTGTGGTGGTAAACATGT
*EF-1α	Elongation factor 1-alpha	F: TCAGGCAAGGAGCTTGAGAAG	80	150	94.9
		R: GGCTTGGTGGGAATCATCTTAA
TUB	Beta tubulin	F: TCAGGAGGGTGAGTGAACAGTTTAC	101	150	93.6
		R: TGCCTCAGTGAACTCCATCTCAT
CYP	Cyclophilin	F: CGGATCTCAGTTCTTCGTCTG	111	120	94.9
		R:ACTTTCTCGATGGCCTTGAC
ADP	ADP-Ribosylation factor A1F	F: GAGAGATCGTCACCACCATTCC	100	120	94.9
		R: TTGTCTTGACCCCCGACATC
*CTP	Cathepsin B-like cysteine protease	F: AAAACCAGCTTTGGAGGAATTCA	84	150	94.8
		R: TGCCATTATGTCCTCTGGATCA
**WRKY70	WRKY70 transcription factor	F: AAGGAGCTTGTGAAGGGTAAG	146	150	97.6
		R: GTACCGAGCACAGAAAGAGTC
aMean efficiencies were calculated using Miner.
* Primer sequences according to Carvalho et al. (2010).
**WRKY70 was used as target gene to validate reference genes.
