# Supplementary material for: Reference Genes for Accurate Transcript Normalization in Citrus Genotypes under Different Experimental Conditions
Source: PLoS One. 2012 Feb 9;7(2):e31263. doi: 10.1371/journal.pone.0031263 (PMC3276578; doi:10.1371/journal.pone.0031263)
Supplement: Table S2 — Expression stability for each individual treatment determined by geNorm. M stability values were calculated by geNorm for six treatments in order to find the most stable specific reference genes under each of the conditions tested. (XLS) [file pone.0031263.s004.xls]

## Sheet: Plan1
Table S2. Expression stability to each individual treatment determined by geNorm.
Ranking (geNorm)	C. Liberibacter infection		A. alternata infection		X. fastidiosa infection		P. parasitica infection
	Gene	Stability value (M)	Gene	Stability value (M)	Gene	Stability value (M)	Gene	Stability value (M)
1	DIM1	0.042	ACT2	0.327	FBOX	0.221	FBOX	0.218
1	GAPC2	0.042	*UNK	0.327	SAND	0.221	SAND	0.218
2	PTB1	0.059	UBC21	0.385	UBC21	0.247	GAPC2	0.269
3	FBOX	0.114	UBC9	0.402	ACT2	0.295	PTB1	0.287
4	*UNK	0.149	TUB	0.427	*UNK	0.308	*UNK	0.325
5	UBC21	0.181	ADP	0.449	GAPC2	0.33	EF1	0.354
6	UBC9	0.217	UPL7	0.473	UBC9	0.354	CYP	0.373
7	UPL7	0.269	FBOX	0.498	ADP	0.368	CtP	0.394
8	ACT2	0.302	GAPC2	0.509	CYP	0.378	ADP	0.412
9	SAND	0.341	SAND	0.518	CtP	0.384	UPL7	0.426
10	CtP	0.378	EF1	0.535	PTB1	0.391	UBC21	0.435
11	EF1	0.415	PTB1	0.566	DIM1	0.399	DIM1	0.447
12	ADP	0.456	DIM1	0.683	EF1	0.418	TUB	0.467
13	CYP	0.652	CtP	0.834	UPL7	0.444	ACT2	0.487
14	TUB	0.876	CYP	1.067	TUB	0.493	UBC9	0.52
*UNK: Unknown protein
